# Supplementary material for: Strategies to Enhance Knowledge and Practical Skills of Triage amongst Nurses Working in the Emergency Departments of Rural Hospitals in South Africa
Source: Int J Environ Res Public Health. 2021 Apr 23;18(9):4471. doi: 10.3390/ijerph18094471 (PMC8122756; doi:10.3390/ijerph18094471)
Supplement: Supplementary file 1 [file ijerph-18-04471-s001.zip]

Archive with 1 entries (1 files):
- ijerph-1024909-supplementary.pdf
